# Supplementary material for: Assessing barriers to ecosystem-based adaptation: Application to tropical islands
Source: Camb Prism Coast Futur. 2026 Jun 3;4:e14. doi: 10.1017/cft.2026.10035 (PMC13276724; doi:10.1017/cft.2026.10035)
Supplement: Duvat supplementary material 2 — Duvat supplementary material [file S2754720526100353sup002.xlsx]

## Sheet: Paper details
	Assessing barriers to Ecosystem-based Adaptation:
	application to small islands
	Virginie K.E. Duvat1,2,3*
	1 UMRi LIENSs 7266, La Rochelle Université-CNRS, 2 rue Olympe de Gouges, 17000, La Rochelle, France
	2 Institut Universitaire de France, 103 Boulevard Saint-Michel, Paris, France
	3 Cawthron Institute, 98 Halifax Street, Nelson 7010, New Zealand
	Author contact details: virginie.duvat@univ-lr.fr
	Supplementary Material 4 comprises four sheets, which provide the results generated for the barriers described in Supplementary Material 3.
	Sheet 1 presents the number of barriers per category and sub-category, as well as the number of occurrences (defined as the number of projects facing the barrier) for each of them.
	Sheet 2 details, for each of the barriers included in SM3, its origins, including its objective or subjective character, its level of occurrence, and its adaptation- or non adaptation-specificity (see Figure 3 for framing).
	Sheet 3 presents, for each of the barriers included in SM3, its impacts on Ecosystem-based Adaptation projects, at both project and territory levels (see Figure 3 for framing).
	Sheet 4 details, for each of the barriers included in SM3, its temporalities, including the stage at which it operates, whether it was overcome or not over the lifetime of the Ecosystem-based Adaptation project and, if it was partly or entirely overcome, the solutions that allowed to overcome it.

## Sheet: 1. Categorisation
		Numbering of category/sub-category (see SM3 for details)	Category or sub-category	Number of occurrences	Number of barriers		No. category	No. sub-category	Category	Number of barriers	Number of occurrences
		6	Circumstantial	4	2		1	1.1	Institutions and regulations	8	31
		5.3	Ecological	4	3		1	1.2	Land tenure	1	6
		5.2	Climatic	7	3		1	1.3	Governance and politics	12	22
		5.1	Physical	7	3
		4	Social, cultural, psychological	18	6		2	2.1	Awareness	3	29
		3.2	Economic	5	1		2	2.2	Knowledge	4	32
		3.1	Financial	32	9		2	2.3	Technical resources	5	22
		2.3	Technical resources	22	5
		2.2	Knowledge	32	4		3	3.1	Financial	9	32
		2.1	Awareness	29	3		3	3.2	Economic	1	5
		1.3	Governance and politics	22	12
		1.2	Land tenure	6	1		4	/	/	6	18
		1.1	Institutions and regulations	31	8		5	5.1	Physical	3	7
		Total		219	60		5	5.2	Climatic	3	7
							5	5.3	Ecological	3	4
							6			2	4
							Total			60	219

## Sheet: 2. Origins
	Objective vs subjective character of barriers						Synthesis objective / subjective barriers								Level of occurrence of barriers							Adaptation-related or generic (not adaptation-related) barriers								Synthesis adaptation-related vs generic
	Barrier	Objective	Number of occurrences	Subjective	Number of occurrences		Nb cat/sub-cat	Category or sub-category	Objective	Number of occurrences	Subjective	Number of occurrences			Barrier	Actor	Policy	Context				Barrier	Adaptation-related					Not adaptation-related		Adaptation-related	Not adaptation-related
	1.1	1	1	0	0		6	Circumstantial	2	4	0	0			1.1		1						All	Conflicting timescales	Risk- and solution-based long-term approach	Uncertainties related to future climate and solution effectiveness	Lack of/weakness/recent character of adaptation policy and tools			22	38
	1.2	0	0	1	10		5.3	Ecological	3	3	0	0			1.2		1
	1.3	0	0	1	2		5.2	Climatic	3	7	0	0			1.3		1					1.1						1
	1.4	0	0	1	3		5.1	Physical	3	7	0	0			1.4	1						1.2						1
	1.5	1	1	0	0		4	Social, cultural, psychological	4	12	2	6			1.5		1					1.3						1
	1.6	1	8	0	0		3.2	Economic	0	0	1	5			1.6		1					1.4						1
	1.7	1	3	0	0		3.1	Financial	7	26	2	6			1.7		1					1.5	1				1
	1.8	1	3	0	0		2.3	Technical resources	5	22	0	0			1.8		1					1.6						1
	1.9	0	0	1	6		2.2	Knowledge	4	32	0	0			1.9		1					1.7	1				1
	1.10	1	1	0	0		2.1	Awareness	3	29	0	0			1.10	1						1.8	1				1
	1.11	1	3	0	0		1.3	Governance and politics	9	19	3	3			1.11	1						1.9						1
	1.12	1	1	0	0		1.2	Land tenure	0	0	1	6			1.12	1						1.10						1
	1.13	1	4	0	0		1.1	Institutions and regulations	5	16	3	15			1.13	1						1.11	1	1	1
	1.14	1	1	0	0		Total		48	177	12	41			1.14	1						1.12						1
	1.15	1	1	0	0										1.15	1						1.13						1
	1.16	0	0	1	1										1.16	1						1.14						1
	1.17	1	3	0	0										1.17	1						1.15						1
	1.18	0	0	1	1										1.18	1						1.16						1
	1.19	1	1	0	0										1.19	1						1.17						1
	1.20	0	0	1	1										1.20	1						1.18						1
	1.21	1	4	0	0										1.21	1						1.19						1
	2.1	1	24	0	0										2.1			1				1.20						1
	2.2	1	3	0	0										2.2			1				1.21	1		1		1
	2.3	1	2	0	0										2.3			1				2.1	1		1		1
	2.4	1	2	0	0										2.4			1				2.2	1		1		1
	2.5	1	3	0	0										2.5			1				2.3	1		1		1
	2.6	1	3	0	0										2.6			1				2.4	1			1
	2.7	1	24	0	0										2.7			1				2.5						1
	2.8	1	5	0	0										2.8	1						2.6						1
	2.9	1	8	0	0										2.9			1				2.7						1
	2.10	1	1	0	0										2.10			1				2.8						1
	2.11	1	2	0	0										2.11			1				2.9						1
	2.12	1	6	0	0										2.12			1				2.10						1
	3.1	1	1	0	0										3.1			1				2.11						1
	3.2	1	2	0	0										3.2		1					2.12						1
	3.3	1	5	0	0										3.3			1				3.1	1				1
	3.4	0	0	1	1										3.4		1					3.2	1				1
	3.5	1	7	0	0										3.5			1				3.3	1				1
	3.6	1	1	0	0										3.6		1					3.4						1
	3.7	1	1	0	0										3.7		1					3.5	1				1
	3.8	1	9	0	0										3.8		1					3.6	1				1
	3.9	0	0	1	5										3.9		1					3.7	1				1
	3.10	0	0	1	5										3.10			1				3.8	1				1
	4.1	1	5	0	0										4.1			1				3.9	1				1
	4.2	1	1	0	0										4.2			1				3.10	1	1	1		1
	4.3	1	3	0	0										4.3			1				4.1	1	1	1		1
	4.4	0	0	1	1										4.4			1				4.2	1		1		1
	4.5	0	0	1	5										4.5			1				4.3	1	1	1		1
	4.6	1	3	0	0										4.6			1				4.4	1		1		1
	5.1	1	1	0	0										5.1			1				4.5						1
	5.2	1	5	0	0										5.2			1				4.6						1
	5.3	1	1	0	0										5.3			1				5.1						1
	5.4	1	2	0	0										5.4			1				5.2						1
	5.5	1	2	0	0										5.5			1				5.3						1
	5.6	1	3	0	0										5.6			1				5.4						1
	5.7	1	1	0	0										5.7			1				5.5						1
	5.8	1	1	0	0										5.8			1				5.6						1
	5.9	1	2	0	0										5.9		1					5.7						1
	6.1	1	3	0	0										6.1			1				5.8						1
	6.2	1	1	0	0										6.2			1				5.9						1
	Total	48	178	12	41										Total	14	15	31	60			6.1						1
																						6.2						1
															Synthesis of results							Total	22	4	10	1	22	38
																Actor	Policy	Context						37 occurrences
															Circumstantial	0	0	2
															Ecological	0	1	2
															Climatic	0	0	3
															Physical	0	0	3
															Social, cultural, psychological	0	0	6
															Economic	0	0	1
															Financial	0	6	3
															Technical resources	1	0	4
															Knowledge	0	0	4
															Awareness	0	0	3
															Governance and politics	12	0	0
															Land tenure	0	1	0
															Institutions and regulations	1	7	0
															Total	14	15	31	60

## Sheet: 3. Impacts
		Project level							Project level and beyond
		Barrier	Constrain implementation	Delay implementation	Reduce effectiveness	Hinder monitoring	Increase costs	Discourage staff	Limit partnership	Reduce political and/or institutional support	Reduce population support	Cause the failure	Discourage lead	Limit scaling-up	Limit uptake
		1.1		1
		1.2		1									1
		1.3											1
		1.4							1					1
		1.5	1												1
		1.6	1	1	1
		1.7										1		1	1
		1.8			1										1
		1.9			1									1
		1.10	1	1
		1.11	1	1	1
		1.12	1	1	1									1
		1.13	1		1									1
		1.14	1	1	1
		1.15	1	1
		1.16	1	1	1
		1.17		1
		1.18	1					1						1
		1.19		1	1
		1.20												1	1
		1.21			1									1
		2.1			1
		2.2			1				1				1	1	1
		2.3			1			1	1				1	1	1
		2.4												1	1
		2.5		1	1										1
		2.6			1
		2.7			1							1		1	1
		2.8		1	1	1			1		1
		2.9		1	1					1	1
		2.10			1					1	1			1	1
		2.11													1
		2.12	1	1	1
		3.1	1	1		1
		3.2	1	1	1
		3.3		1	1
		3.4	1	1										1
		3.5												1	1
		3.6				1
		3.7												1	1
		3.8			1									1	1
		3.9			1									1	1
		3.10									1		1		1
		4.1		1	1
		4.2			1
		4.3	1	1
		4.4	1		1
		4.5	1	1	1
		4.6	1	1	1					1	1
		5.1		1	1		1
		5.2			1
		5.3			1									1
		5.4			1		1
		5.5		1	1		1
		5.6			1		1
		5.7		1
		5.8			1
		5.9													1
		6.1		1								1
		6.2		1
		Total	18	28	36	3	4	2	4	3	5	3	5	19	17		147 occurrences

## Sheet: 4. Temporalities
	Stage-related vs cross-cutting barriers													Overcoming of barriers												Solutions to barriers
	Barrier	Stage-related	Cross-cutting barrier		Barrier	Stage-related barriers								Barrier	Not overcome	Overcome	Partly overcome	Hard limit								Barrier	Status		Way of overcoming the barrier		Political engagement	Identification of new funding sources	Increased fund-raising effort	Budget reduction	New partnership	External expertise	Postponing of action	Negotiation of a compromise	Staff recruitment	Increased efforts to manage procedures	Replanting of destroyed ecosystem	Information, knowledge, awareness sharing or sharing/strengthening	Increased coordination efforts
						Understanding of risk and how the EbA can reduce it: are stakeholders aware of risk and adaptation requirements?	Readiness: are stakeholders well-prepared to deploy the EbA? (preparedness and capacity, including through procedures, partnerships, info sharing…)	Implementation of the EbA on the ground						1.1	1											1.1					1	1	1	1	1	1	2	2	2	2	3	11	7
	1.1	1			1.1		1	1		Synthesis stage-related barriers				1.2			1			Synthesis oveercome / not overcome / hard limits						1.2			Increased efforts to manage administrative and regulatory procedures
	1.2		1		1.2					Readiness+implementation		15		1.3		1				Barrier	Not overcome	Entirely overcome	Partly overcome	Hard limit					Budget reduction to avoid the EIE procedure				Not overcome
	1.3		1		1.3					Implementation		20		1.4		1					32	11	13	4		1.3			Increased efforts to manage European procedures and recruitment of skilled staff				Overcome
	1.4		1		1.4					Understanding		0		1.5	1											1.4			Increased coordination efforts				Partly overcome
	1.5	1			1.5			1		Total		35		1.6	1											1.5							Hard limit
	1.6	1			1.6			1						1.7	1											1.6
	1.7		1		1.7									1.8	1											1.7
	1.8	1			1.8			1						1.9		1										1.8
	1.9	1			1.9		1	1						1.10	1											1.9			Increased coordination efforts
	1.10	1			1.10		1	1						1.11	1											1.10
	1.11		1		1.11									1.12	1											1.11
	1.12	1			1.12			1						1.13	1											1.12
	1.13		1		1.13									1.14	1											1.13
	1.14		1		1.14									1.15	1											1.14
	1.15	1			1.15		1	1						1.16		1										1.15
	1.16	1			1.16		1	1						1.17		1										1.16			Communication and establishment of a compromise
	1.17	1			1.17		1	1						1.18	1											1.17			Increased coordination efforts, and information and knowledge sharing
	1.18	1			1.18		1	1						1.19	1											1.18
	1.19	1			1.19		1	1						1.20	1											1.19
	1.20		1		1.20									1.21			1									1.20
	1.21	1			1.21		1	1						2.1	1											1.21			Political engagement and communication
	2.1		1		2.1									2.2			1									2.1
	2.2		1		2.2									2.3			1									2.2			Increased coordination and information and knowledge sharing
	2.3		1		2.3									2.4	1											2.3			Communication and awareness-raising efforts, information and knowledge sharing
	2.4		1		2.4									2.5			1									2.4
	2.5		1		2.5									2.6			1									2.5			External expertise and knowledge strengthening
	2.6		1		2.6									2.7	1											2.6			Increased coordination efforts, and information and knowledge sharing
	2.7		1		2.7									2.8	1											2.7
	2.8		1		2.8									2.9	1											2.8
	2.9		1		2.9		1	1						2.10	1											2.9
	2.10		1		2.10									2.11			1									2.10
	2.11	1			2.11		1	1						2.12	1											2.11			Increased coordination efforts
	2.12	1			2.12		1	1						3.1	1											2.12
	3.1		1		3.1									3.2	1											3.1
	3.2		1		3.2									3.3			1									3.2
	3.3	1			3.3			1						3.4		1										3.3			Partnership with local associations; recruitment of staff through subsidised jobs
	3.4		1		3.4									3.5			1									3.4			Increased coordination efforts
	3.5		1		3.5									3.6	1											3.5			Increased fund-raising efforts; identification of new fund sources (e.g. compensation measures)
	3.6	1			3.6		1	1						3.7	1											3.6
	3.7	1			3.7		1	1						3.8	1											3.7
	3.8	1			3.8			1						3.9	1											3.8
	3.9		1		3.9									3.10	1											3.9
	3.10		1		3.10									4.1	1											3.10
	4.1		1		4.1									4.2	1											4.1
	4.2	1			4.2			1						4.3		1										4.2
	4.3	1			4.3			1						4.4			1									4.3			Communication and awareness-raising, information and knowledge sharing
	4.4	1			4.4			1						4.5			1									4.4			Communication and establishment of a compromise
	4.5		1		4.5									4.6			1									4.5			Communication and awareness-raising, information and knowledge sharing
	4.6	1			4.6		1	1						5.1				1								4.6			Increased coordination efforts and information and knowledge sharing
	5.1	1			5.1			1						5.2	1											5.1			Physical hard limit
	5.2	1			5.2			1						5.3				1								5.2
	5.3	1			5.3			1						5.4				1								5.3			Physical hard limit
	5.4	1			5.4			1						5.5			1									5.4			Physical hard limit
	5.5	1			5.5			1						5.6		1										5.5			Replanting of destroyed seedlings
	5.6	1			5.6			1						5.7				1								5.6			Replanting of the coastal vegetation destroyed by drought
	5.7	1			5.7			1						5.8		1										5.7			Ecological hard limit
	5.8	1			5.8			1						5.9	1											5.8			Replanting of destroyed young mangrove trees
	5.9	1			5.9			1						6.1		1										6.1			Postponing of action
	6.1	1			6.1			1						6.2		1										6.2			Postponing of action
	6.2	1			6.2			1						Total	32	11	13	4
	Total	34	26
